# Supplementary material for: Synthesized Nano-Titanium Dioxide (Nano-TiO2) via Ammonium Fluorotitanate ((NH4)2TiF6) Precipitation with Ammonia Solution
Source: Nanomaterials (Basel). 2025 Jun 15;15(12):930. doi: 10.3390/nano15120930 (PMC12195784; doi:10.3390/nano15120930)
Supplement: Supplementary file 1 [file nanomaterials-15-00930-s001.zip]

Archive with 1 entries (1 files):
- nanomaterials-3680668-supplementary.pdf
